# Supplementary material for: The Effect of Voriconazole on Tacrolimus in Kidney Transplantation Recipients: A Real-World Study
Source: Pharmaceutics. 2022 Dec 7;14(12):2739. doi: 10.3390/pharmaceutics14122739 (PMC9785881; doi:10.3390/pharmaceutics14122739)
Supplement: Supplementary file 1 [file pharmaceutics-14-02739-s001.zip]

Archive with 1 entries (1 files):
- pharmaceutics-2034548-supplementary.pdf
